# Supplementary material for: Multimodal Phenotyping of Alzheimer’s Disease with Longitudinal Magnetic Resonance Imaging and Cognitive Function Data
Source: Sci Rep. 2020 Mar 26;10:5527. doi: 10.1038/s41598-020-62263-w (PMC7099007; doi:10.1038/s41598-020-62263-w)
Supplement: Supplementary file 2 — Supplementary Information2. [file 41598_2020_62263_MOESM2_ESM.xlsx]

## Sheet: summary- selected phenotypes
Phenotype definition (and prevalence)	Declined NPT tasks & volume loss on brain regions								Impaired cognivitve areas					Conversion rates							Demographics				Biomarkers change between visit 1 and visit 2						significance level=0.1
	NPT or brain regions	membership values	Impaired items	Description																						Mean (at visit 1)	Variance (at visit 1)	Mean (at visit 2)	Variance (at visit 2)	t-value (weighted paired t-test)	p-value
P1 Memory decline	brain	0.0997	wm-lh-caudalanteriorcingulate
40.3% n-345	ADAS	1.7275	Q1	Word Recall													Visit 2				Number of ApoE4 carriers				memory	10.8255	4.18279	15.042	4.94906	-3.73534	0.000394
	FAQ	0.6621	FAQFINAN	1. Writing checks, paying bills, or balancing checkbook.													AD	MCI	CN		No	146	0.423188		visuospatial	0.871867	0.977055	1.52878	1.78767	-1.85103	0.068647
															Visit1	AD	110				One APOE4 allele	137	0.397101		orientation	1.04981	1.34581	2.66613	2.37202	-3.40219	0.001141
																MCI	99	63			Two APOE 4 alleles	59	0.171014		executive	0.213672	0.462621	0.586766	0.974863	-1.98483	0.051329
																CN		10	59						language	6.13812	3.44995	8.74148	5.34377	-2.34954	0.021802
																					Marritial status				FDG	1.15905	0.112968	1.1305	0.133772	0.936108	0.352635
																					Married	263	0.762319		ABETA	816.589	284.443	865.315	178.482	-0.832968	0.407871
																					Divorced	23	0.0666667		TAU	327.162	110.707	310.927	69.9474	0.711676	0.479177
																					Widowed	42	0.121739		PTAU	32.3632	12.3453	30.3087	8.30762	0.792578	0.430868
																					Never married	16	0.0463768		CDRSB	2.29857	1.9044	5.48262	4.2877	-3.89592	0.000231
																					Unknown	1	0.00289855		RAVLT_immediate	29.9678	10.5371	22.3346	12.7626	2.64761	0.010131
																									RAVLT_learning	3.21622	2.4931	2.19285	2.42038	1.69067	0.095624
																					Gender				RAVLT_forgetting	4.59523	2.25832	3.49519	2.56778	1.84666	0.069287
																					Male	185	0.536232		LDELTOTAL	4.31785	4.43642	3.61742	4.91625	0.607191	0.54581
																					Female	160	0.463768		DIGITSCOR	35.3148	11.9212	31.355	12.8917	1.29456	0.199988
																									TRABSCOR	144.82	79.7728	170.738	89.6221	-1.24004	0.219356
																					Race				Ventricles	42250.2	21471.3	50685.6	22062.5	-1.5729	0.12053
																					White	314	0.910145		Hippocampus	6216.87	1033.57	5761.3	1130.82	1.70708	0.092515
																					Black	21	0.0608696		WholeBrain	979578	111137	945829	102968	1.27875	0.20547
																					Asian	9	0.026087		Entorhinal	3166.32	669.096	2941.98	627.75	1.40369	0.165107
																									Fusiform	16152.2	2685.05	15143.7	2604.29	1.54771	0.12648
																									MidTemp	18086.7	2854.33	16680.1	2998.09	1.95066	0.055352
																									ICV	1540906	154784	1546439	149033	-0.147813	0.882942
P2 Language deficit	NPT or brain regions	membership values	Impaired items	Description																						Mean (at visit 1)	Variance (at visit 1)	Mean (at visit 2)	Variance (at visit 2)	t-value (weighted paired t-test)	p-value
18.9% (n=162)	ADAS	1.1681	Q12	Comprehension													Visit 2
	ADAS	0.5443	Q7	Orientation													AD	MCI	CN		Number of ApoE4 carriers				memory	15.3429	3.17565	17.7357	3.88094	-2.82037	0.006238
	ADAS	0.3418	Q11	Word Finding											Visit1	AD	124				No	52	0.320988		visuospatial	1.3443	1.09957	2.14737	1.9422	-2.1268	0.03697
	ADAS	0.0638	Q10	Spoken Language												MCI	18	10			One APOE4 allele	84	0.518519		orientation	2.17404	1.82845	4.08501	2.22153	-3.92572	0.0002
	ADAS	0.0291	Q5	Naming												CN		1	7		Two APOE 4 alleles	26	0.160494		executive	0.446922	0.616152	0.992061	1.20063	-2.38767	0.019664
	MMSE	0.0153	MMWATCH	22. Show the participant a wrist watch and ask "What is this?"																					language	9.36342	4.1205	13.7971	6.56216	-3.38205	0.001182
	MMSE	0.0082	MMBALL	11. Ball																	Marritial status				FDG	1.09461	0.131732	1.11732	0.134745	-0.712559	0.478492
																					Married	129	0.796296		ABETA	709.266	238.646	837.244	182.489	-2.51792	0.0141
																					Divorced	10	0.0617284		TAU	355.065	114.819	314.806	63.4805	1.81371	0.074016
																					Widowed	20	0.123457		PTAU	35.144	12.2122	30.5502	6.94534	1.9327	0.057327
																					Never married	3	0.0185185		CDRSB	4.18494	1.83672	6.97044	3.52067	-4.14616	9.4e-05
																									RAVLT_immediate	22.0413	8.16618	18.2051	10.4061	1.71416	0.090933
																					Gender				RAVLT_learning	1.55076	1.7609	1.62835	1.79421	-0.182413	0.855787
																					Male	86	0.530864		RAVLT_forgetting	4.08244	1.73168	3.6624	2.46066	0.825136	0.412103
																					Female	76	0.469136		LDELTOTAL	1.74051	2.39476	1.73772	3.13207	0.004192	0.996667
																									DIGITSCOR	30.7343	11.2678	27.7618	12.8341	1.02877	0.307134
																					Race				TRABSCOR	180.533	85.2222	187.972	78.497	-0.379459	0.705498
																					White	150	0.925926		Ventricles	49710.2	23640.5	55159.8	23735.4	-0.961535	0.339599
																					Black	8	0.0493827		Hippocampus	5729.39	892.521	5405.28	1026.61	1.40823	0.163497
																									WholeBrain	957460	109670	927960	106726	1.13945	0.258409
																									Entorhinal	2799.57	620.5	2700.42	609.263	0.673895	0.502601
																									Fusiform	15067.2	2414.05	14508.1	2596.01	0.93229	0.354397
																									MidTemp	16697.5	2697.59	15772.2	3056.06	1.34157	0.184078
																									ICV	1523231	175060	1520203	173555	0.072592	0.942338
	NPT or brain regions	membership values	Impaired items	Description																						Mean (at visit 1)	Variance (at visit 1)	Mean (at visit 2)	Variance (at visit 2)	t-value (weighted paired t-test)	p-value
P28 Progressed AD	FAQ	1.0675	FAQFINAN	1. Writing checks, paying bills, or balancing checkbook.													Visit 2
36.8%, n=315	ADAS	0.7003	Q9	Recall Instructions													AD	MCI	CN		Number of ApoE4 carriers				memory	13.3468	3.62086	15.4913	4.51918	-3.18708	0.00175328
	MMSE	0.3134	MMW	18. W											Visit1	AD	138				No	113	0.35873		visuospatial	1.00495	0.832911	1.52259	1.49141	-2.60783	0.0100446
	MMSE	0.3091	MMSEASON	5. What season is it?												MCI	93	63			One APOE4 allele	150	0.47619		orientation	1.45044	1.5419	2.96418	2.28227	-4.72972	5.1936e-06
	MMSE	0.2626	MML	15. L												CN	3	4	10		Two APOE 4 alleles	52	0.165079		executive	0.232132	0.490974	0.570852	1.03035	-2.554	0.0116594
	MMSE	0.218	MMAREA	9. What county (district, borough, area) are we in?																					language	7.46756	3.70437	10.3347	5.87298	-3.55348	0.000510419
	MMSE	0.2119	MMMONTH	3. What is the month?																	Marritial status				FDG	1.15086	0.109876	1.12766	0.1231	1.21003	0.228194
	MMSE	0.2005	MMO	17. O																	Married	255	0.809524		ABETA	796.302	259.328	868.109	147.733	-2.07053	0.0401383
	MMSE	0.189	MMR	16. R																	Divorced	16	0.0507937		TAU	332.405	101.067	316.674	80.8333	1.04609	0.297223
	MMSE	0.1787	MMREPEAT	24. Say, "Repeat after me																	Widowed	37	0.11746		PTAU	32.855	11.3056	30.8851	8.89169	1.17863	0.240437
	MMSE	0.1667	MMDAY	4. What day of the week is today?																	Never married	7	0.0222222		CDRSB	3.09536	1.9888	5.76257	3.49886	-5.70339	6.17048e-08
	MMSE	0.1657	MMHOSPIT	6. What is the name of this hospital (clinic, place)?																					RAVLT_immediate	26.2696	8.64313	20.3433	10.2112	3.8123	0.000201428
	MMSE	0.1642	MMBALLDL	19. Ball																	Gender				RAVLT_learning	2.45472	2.19303	1.73992	2.01109	2.06736	0.04044
	MMSE	0.1477	MMYEAR	2. What is the year?																	Male	190	0.603175		RAVLT_forgetting	4.44441	1.94285	3.82276	2.18779	1.82841	0.0694996
	MMSE	0.1418	MMFLOOR	7. What floor are we on?																	Female	125	0.396825		LDELTOTAL	2.53787	3.16325	2.58346	3.8719	-0.078467	0.937563
	FAQ	0.1267	FAQGAME	4. Playing a game of skill such as bridge or chess, working on a hobby.																					DIGITSCOR	32.1132	11.4647	27.8352	12.3764	2.18226	0.0306661
	MMSE	0.116	MMTREEDL	21. Tree																	Race				TRABSCOR	171.093	85.2324	202.894	86.2631	-2.25679	0.0254843
	MMSE	0.1119	MMDATE	1. What is today's date?																	White	288	0.914286		Ventricles	44091	20602.6	51615.4	21352.6	-2.1824	0.0306559
	ADAS	0.1098	Q5	Naming																	Black	17	0.0539683		Hippocampus	5959.62	1012.17	5685.54	1065.94	1.60466	0.110699
																					Asian	8	0.0253968		WholeBrain	974644	111269	944403	106680	1.68836	0.0934458
																									Entorhinal	3039.6	645.977	2897.39	669.188	1.31578	0.19028
																									Fusiform	15672.7	2353.82	15104.9	2343.85	1.47103	0.143404
																									MidTemp	17493.8	2880.32	16658.5	3012.56	1.72481	0.0866471
																									ICV	1548420	166804	1552355	166486	-0.143678	0.88595
	NPT or brain regions	membership values	Impaired items	Description																						Mean (at visit 1)	Variance (at visit 1)	Mean (at visit 2)	Variance (at visit 2)	t-value (weighted paired t-test)	p-value
P21 Visuospatial planning dysfunction	brain	0.2805	wm-rh-parahippocampal																		Number of ApoE4 carriers
34.9%, n=299	brain	0.2594	Left-Hippocampus																		No	120	0.401338		memory	11.7552	4.61257	14.2566	5.91217	-1.78242	0.079998
	brain	0.2078	Left-Amygdala														Visit 2				One APOE4 allele	128	0.428094		visuospatial	0.978907	0.99997	1.87184	2.21324	-1.96452	0.054344
	brain	0.1879	Right-Amygdala														AD	MCI	CN		Two APOE 4 alleles	48	0.160535		orientation	1.23175	1.71311	2.6128	2.45962	-2.46187	0.016864
	brain	0.1836	Left-Caudate												Visit1	AD	91								executive	0.31675	0.627754	0.740769	1.17727	-1.69813	0.094927
	brain	0.1801	Right-Hippocampus													MCI	76	47	3		Marritial status				language	6.66543	4.3605	9.94704	6.17894	-2.31855	0.024022
	brain	0.0529	wm-rh-temporalpole													CN	7	5	67		Married	229	0.765886		FDG	1.1662	0.134758	1.10526	0.158341	1.56609	0.122853
	brain	0.048	wm-lh-posteriorcingulate																		Divorced	27	0.090301		ABETA	834.1	315.759	862.544	160.832	-0.428898	0.669611
	ADAS	1.8829	Q14	Number Cancellation																	Widowed	35	0.117057		TAU	321.289	104.876	312.239	62.4179	0.396225	0.693416
	ADAS	0.6384	Q6	Ideational Praxis																	Never married	8	0.0267559		PTAU	31.6491	11.664	30.239	7.03873	0.553067	0.582377
	ADAS	0.3681	Q5	Naming																	Unknown				CDRSB	2.33925	2.02858	5.82931	4.65676	-3.6713	0.000533
	ADAS	0.027	Q1	Word Recall																					RAVLT_immediate	30.5221	11.6818	23.5062	14.0308	2.05329	0.044636
	MMSE	0.0056	MMPENCIL	23. Repeat for pencil.																	Gender				RAVLT_learning	3.17766	2.5122	2.37716	2.47379	1.21315	0.230066
	ADAS	0.0021	Q12	Comprehension																	Male	166	0.555184		RAVLT_forgetting	4.41529	2.27464	3.53029	2.46722	1.40914	0.164216
	MMSE	0.002	MMFOLD	26. Folds paper in half.																	Female	133	0.444816		LDELTOTAL	4.77414	5.44221	4.144	5.89746	0.419573	0.676372
	MMSE	0.0019	MMD	14. D																					DIGITSCOR	33.8466	12.5617	30.7606	12.2373	0.940276	0.351037
	MMSE	0.0018	MMFLAG	12. Flag																	Race				TRABSCOR	147.639	81.5315	175.456	101.762	-1.13983	0.259115
	MMSE	0.0014	MMAREA	9. What county (district, borough, area) are we in?																	White	275	0.919732		Ventricles	44274.3	24250.3	54498	24092.7	-1.59805	0.115552
	MMSE	0.0012	MMWRITE	29. Give the participant a blank piece of paper and say	"Write a sentence."																Black	16	0.0535117		Hippocampus	6243.59	1058.46	5707.72	1023.94	1.94424	0.056799
																					Asian	6	0.0200669		WholeBrain	976628	110051	938310	95715.1	1.40372	0.165816
																						2	0.00668896		Entorhinal	3112.13	754.049	2916.45	579.576	1.09935	0.276231
																									Fusiform	15677.2	2494.59	14803.7	2141.76	1.41954	0.161179
																									MidTemp	17845.9	2881.09	16541.6	2768.94	1.74415	0.086515
																									ICV	1534117	164441	1537142	149574	-0.072729	0.942276
	NPT or brain regions	membership values	Impaired items	Description																						Mean (at visit 1)	Variance (at visit 1)	Mean (at visit 2)	Variance (at visit 2)	t-value (weighted paired t-test)	p-value
P4 Early stage of AD	brain	0.7321	wm-rh-pericalcarine																		Number of ApoE4 carriers
99.9% n=856	brain	0.653	wm-rh-lingual																		No	442	0.516355		memory	9.78043	4.61584	11.1172	5.66466	-2.67924	0.00766281
	brain	0.626	wm-lh-lingual														Visit 2				One APOE4 allele	311	0.363318		visuospatial	0.716122	0.847859	0.964844	1.33308	-2.30576	0.0216001
	brain	0.6215	Right-UnsegmentedWhiteMatter														AD	MCI	CN		Two APOE 4 alleles	98	0.114486		orientation	0.751192	1.24699	1.52796	2.0089	-4.81145	2.07873e-06
	brain	0.6089	wm-rh-insula												Visit1	AD	214								executive	0.159595	0.446919	0.319895	0.742384	-2.70937	0.007011
	brain	0.5987	wm-rh-parahippocampal													MCI	170	151			Marritial status				language	4.98102	3.54711	6.56257	5.24536	-3.65808	0.000285711
	brain	0.5975	Left-Hippocampus													CN		125	183		Married	646	0.754673		FDG	1.20158	0.110561	1.15962	0.100902	4.10546	4.83193e-05
	brain	0.589	Left-Accumbens-area																		Divorced	64	0.0747664		ABETA	918.87	343.846	895.38	167.744	0.899233	0.369033
	brain	0.5875	wm-rh-bankssts																		Widowed	114	0.133178		TAU	301.731	91.9074	304.337	51.7688	-0.361814	0.717669
	brain	0.5855	wm-rh-middletemporal																		Never married	31	0.036215		PTAU	29.4019	10.3478	29.5161	5.99188	-0.139826	0.888863
	brain	0.583	Right-Hippocampus																		Unknown	1	0.00116822		CDRSB	1.56722	1.76455	3.72116	3.88061	-7.40019	7.23383e-13
	brain	0.5748	wm-rh-caudalanteriorcingulate																						RAVLT_immediate	34.3523	11.9672	29.3071	14.6116	3.91235	0.00010625
	brain	0.5388	wm-lh-caudalanteriorcingulate																		Gender				RAVLT_learning	3.90645	2.71895	3.08015	2.59854	3.21777	0.00138987
	brain	0.5333	wm-rh-posteriorcingulate																		Male	474	0.553738		RAVLT_forgetting	4.32723	2.343	3.97163	2.37889	1.55979	0.119547
	brain	0.4923	wm-lh-pericalcarine																		Female	382	0.446262		LDELTOTAL	6.57343	5.60887	6.44223	6.41671	0.225474	0.821718
	brain	0.4906	wm-rh-parsorbitalis																						DIGITSCOR	38.33	11.515	33.8649	10.1191	4.26602	2.45023e-05
	brain	0.4899	Right-Amygdala																		Race				TRABSCOR	123.068	74.7723	151.954	90.9092	-3.59427	0.000363069
	brain	0.4878	wm-rh-inferiorparietal																		White	783	0.91472		Ventricles	39726.2	20151.1	48604.2	19480.7	-4.6392	4.65236e-06
	brain	0.4817	Left-Putamen																		Black	50	0.0584112		Hippocampus	6566.63	1084.11	6075.94	956.111	4.97185	9.60604e-07
	brain	0.47	wm-rh-medialorbitofrontal																		Asian	18	0.021028		WholeBrain	1003249	107182	966869	88262.1	3.83749	0.000142984
	brain	0.4698	Left-Amygdala																		More than one	5	0.00584112		Entorhinal	3365.65	724.94	3124.77	598.284	3.75335	0.000198504
	brain	0.4649	wm-rh-parstriangularis																						Fusiform	16581.4	2313.96	15831	2047.51	3.55715	0.000416685
	brain	0.4612	Right-VentralDC																						MidTemp	18805.2	2783.54	17639.7	2508.73	4.55518	6.83104e-06
	brain	0.4542	wm-lh-transversetemporal																						ICV	1556724	165220	1558370	144237	-0.109952	0.912499
	brain	0.4528	wm-rh-lateraloccipital
	brain	0.4524	wm-lh-posteriorcingulate
	brain	0.4392	Right-Thalamus-Proper
	brain	0.4292	wm-rh-fusiform
	brain	0.4205	Optic-Chiasm
	brain	0.4116	wm-lh-insula
	brain	0.4041	Left-Thalamus-Proper
	brain	0.403	CC_Mid_Posterior
	brain	0.3964	Left-UnsegmentedWhiteMatter
	brain	0.3941	wm-rh-lateralorbitofrontal
	brain	0.3934	wm-rh-superiortemporal
	brain	0.3902	Left-VentralDC
	brain	0.3877	wm-rh-frontalpole
	brain	0.3863	wm-rh-rostralmiddlefrontal
	brain	0.381	Right-Accumbens-area
	brain	0.3761	Left-vessel
	brain	0.3668	Left-Caudate
	brain	0.3637	wm-rh-precuneus
	brain	0.3636	wm-rh-temporalpole
	brain	0.3527	wm-rh-isthmuscingulate
	brain	0.3516	wm-rh-supramarginal
	brain	0.3463	CC_Central
	brain	0.3435	wm-rh-transversetemporal
	brain	0.3399	Left-Pallidum
	brain	0.336	wm-rh-caudalmiddlefrontal
	brain	0.3315	wm-lh-isthmuscingulate
	FAQ	0.6552	FAQTV	8. Paying attention to and understanding a TV program, book, or magazine.
	FAQ	0.5096
	ADAS	0.4986	Q10	Spoken Language
	MMSE	0.488	MMSEASON	5. What season is it?
	MMSE	0.4687	MMFLAGDL	20. Flag
	MMSE	0.4411	MMAREA	9. What county (district, borough, area) are we in?
	MMSE	0.4363	MMTREEDL	21. Tree
	MMSE	0.4321	MMREPEAT	24. Say, "Repeat after me
	MMSE	0.415	MMDATE	1. What is today's date?
	MMSE	0.4135	MMDRAW	30. Present the participant with the Construction Stimulus page. Say, "Copy this design."
	MMSE	0.3996	MMW	18. W
	ADAS	0.3856	Q3	Construction
	FAQ	0.3791	FAQFORM	2. Assembling tax records, business affairs, or other papers.
	MMSE	0.3702	MMFLOOR	7. What floor are we on?
	ADAS	0.3686	Q5	Naming
	ADAS	0.3649	Q11	Word Finding
	MMSE	0.356	MMR	16. R
	MMSE	0.3555	MMDAY	4. What day of the week is today?
	MMSE	0.3429	MMCITY	8. What town or city are we in?
	MMSE	0.3375	MMO	17. O
	MMSE	0.336	MMBALLDL	19. Ball
	MMSE	0.3206	MMHAND	25. Takes paper in right hand.
	MMSE	0.3143	MMYEAR	2. What is the year?
	ADAS	0.3118	Q14	Number Cancellation
	MMSE	0.3021	MMMONTH	3. What is the month?
	ADAS	0.289	Q12	Comprehension
	ADAS	0.2831	Q2	Commands
	FAQ	0.2755	FAQEVENT	7. Keeping track of current events.
	MMSE	0.2658	MMHOSPIT	6. What is the name of this hospital (clinic, place)?
	ADAS	0.2513	Q8	Word Recognition
	ADAS	0.2412	Q4	Delayed Word Recall
	MMSE	0.2249	MMONFLR	27. Puts paper on floor.
	ADAS	0.2245	Q6	Ideational Praxis
	ADAS	0.2036	Q1	Word Recall
	MMSE	0.1579	MML	15. L
	FAQ	0.152	FAQFINAN	1. Writing checks, paying bills, or balancing checkbook.
	ADAS	0.1083	Q7	Orientation
	NPT or brain regions	membership values	Impaired items	Description																						Mean (at visit 1)	Variance (at visit 1)	Mean (at visit 2)	Variance (at visit 2)	t-value (weighted paired t-test)	p-value
P10	brain	0.0748	wm-lh-caudalanteriorcingulate
n=530	brain	0.074	Left-Amygdala																		Number of ApoE4 carriers				memory	12.016	4.13084	14.3348	5.02229	-4.77898	2.57279e-06
	brain	0.0703	Right-Amygdala														Visit 2				No	225	0.424528		visuospatial	0.900985	0.888472	1.43072	1.59758	-3.88385	0.000122375
	brain	0.0594	Left-Hippocampus														AD	MCI	CN		One APOE4 allele	223	0.420755		orientation	1.17317	1.47973	2.46679	2.22573	-6.48693	2.90427e-10
	brain	0.0573	wm-rh-transversetemporal												Visit1	AD	176	1			Two APOE 4 alleles	80	0.150943		executive	0.230775	0.52713	0.522815	0.929214	-3.66375	0.000285971
	brain	0.0512	wm-lh-insula													MCI	154	122	5						language	6.35686	3.68131	8.8995	5.7309	-5.00301	8.85099e-07
	brain	0.0477	Right-Hippocampus													CN	5	8	57		Marritial status				FDG	1.16725	0.108029	1.13975	0.127063	2.20965	0.0277595
	brain	0.0471	wm-rh-bankssts																		Married	410	0.773585		ABETA	825.763	285.284	874.745	173.05	-1.96746	0.0498995
	brain	0.0429	wm-lh-isthmuscingulate																		Divorced	34	0.0641509		TAU	316.19	95.1147	308.08	62.3002	0.956012	0.339709
	brain	0.0426	Right-vessel																		Widowed	71	0.133962		PTAU	31.1311	10.9377	29.9302	7.31318	1.22327	0.222031
	brain	0.0422	wm-lh-lingual																		Never married	15	0.0283019		CDRSB	2.43343	1.89112	5.17475	3.83861	-8.58586	2.77112e-16
	brain	0.0354	CC_Central																		Unknown				RAVLT_immediate	28.4865	9.61243	23.0735	11.908	4.74052	3.07769e-06
	brain	0.0336	Left-vessel																						RAVLT_learning	2.84259	2.38793	2.34772	2.21833	2.03494	0.0425906
	brain	0.0329	wm-rh-lateraloccipital																		Gender				RAVLT_forgetting	4.50382	2.24225	4.03188	2.27389	1.98066	0.0483922
	brain	0.0319	Left-Cerebellum-Cortex																		Male	302	0.569811		LDELTOTAL	3.62427	3.95875	3.61869	4.6782	0.012208	0.990267
	brain	0.0296	wm-lh-transversetemporal																		Female	228	0.430189		DIGITSCOR	33.9137	11.8495	29.9353	12.8543	3.04989	0.00245919
	brain	0.0291	wm-rh-insula																						TRABSCOR	155.608	83.5509	181.268	97.3025	-2.68153	0.00766688
	brain	0.0289	Left-Thalamus-Proper																		Race				Ventricles	43586.3	22716.5	51252.8	24036.8	-3.10681	0.0020417
	brain	0.0287	Right-Accumbens-area																		White	484	0.913208		Hippocampus	6197.15	1026.61	5857.36	1043.48	3.11109	0.0020131
	brain	0.0267	wm-rh-rostralanteriorcingulate																		Black	29	0.054717		WholeBrain	977412	110277	948855	101166	2.55755	0.0109511
	brain	0.026	non-WM-hypointensities																		Asian	15	0.0283019		Entorhinal	3149.76	687.952	2961.96	679.22	2.6035	0.00961033
	brain	0.0248	wm-lh-posteriorcingulate																						Fusiform	15990.8	2269.65	15336	2234.58	2.75539	0.00616094
	brain	0.0241	CC_Mid_Anterior																						MidTemp	18007.6	2843.83	16975.7	2849.84	3.43521	0.000661343
	brain	0.0231	wm-rh-posteriorcingulate																						ICV	1549953	171309	1555661	164797	-0.321835	0.747765
	brain	0.0226	wm-rh-temporalpole
	brain	0.0218	Right-Thalamus-Proper
	brain	0.0201	wm-lh-entorhinal
	brain	0.0196	Left-Putamen
	brain	0.0193	wm-lh-rostralanteriorcingulate
	brain	0.0181	Right-Cerebellum-Cortex
	brain	0.0172	wm-rh-isthmuscingulate
	brain	0.0165	CC_Mid_Posterior
	brain	0.0138	wm-rh-caudalanteriorcingulate
	brain	0.0131	Right-Putamen
	brain	0.0131	Right-Caudate
	brain	0.0124	5th-Ventricle
	brain	0.0123	wm-rh-paracentral
	brain	0.0111	wm-rh-parahippocampal
	brain	0.0111	wm-lh-lateraloccipital
	brain	0.0101	wm-rh-entorhinal
	brain	0.0099	Right-VentralDC
	brain	0.0093	Left-Caudate
	brain	0.0088	CC_Anterior
	brain	0.0071	wm-lh-bankssts
	brain	0.0061	wm-lh-paracentral
	brain	0.0055	CC_Posterior
	brain	0.0045	wm-rh-inferiorparietal
	brain	0.0033	wm-lh-temporalpole
	brain	0.0024	wm-lh-caudalmiddlefrontal
	brain	0.0024	Left-VentralDC
	FAQ	1.124	FAQBEVG	5. Heating water, making a cup of coffee, turning off the stove.
	FAQ	1.0027	FAQTRAVL	10. Traveling out of the neighborhood, driving, or arranging to take public transportation.
	MMSE	0.7513	MMFOLD	26. Folds paper in half.
	MMSE	0.7333	MMWRITE	29. Give the participant a blank piece of paper and say
	MMSE	0.7282	MMD	14. D
	MMSE	0.7158	MMWATCH	22. Show the participant a wrist watch and ask "What is this?"
	MMSE	0.7086	MMREAD	28. Present the piece of paper which reads, "CLOSE YOUR EYES," and say
	MMSE	0.651	MML	15. L
	MMSE	0.6454	MMSTATE	10. What state are we in?
	MMSE	0.6325	MMHAND	25. Takes paper in right hand.
	MMSE	0.6278	MMONFLR	27. Puts paper on floor.
	MMSE	0.6254	MMPENCIL	23. Repeat for pencil.
	MMSE	0.6109	MMMONTH	3. What is the month?
	MMSE	0.6036	MMAREA	9. What county (district, borough, area) are we in?
	MMSE	0.5956	MMFLAG	12. Flag
	ADAS	0.5942	Q9	Recall Instructions
	MMSE	0.5617	MMW	18. W
	MMSE	0.538	MMTREE	13. Tree
	MMSE	0.5118	MMCITY	8. What town or city are we in?
	MMSE	0.5035	MMSEASON	5. What season is it?
	MMSE	0.3925	MMDRAW	30. Present the participant with the Construction Stimulus page. Say, "Copy this design."
	MMSE	0.3776	MMBALLDL	19. Ball
	MMSE	0.3769	MMFLAGDL	20. Flag
	MMSE	0.376	MMR	16. R
	MMSE	0.3757	MMYEAR	2. What is the year?
	MMSE	0.3742	MMO	17. O
	MMSE	0.3652	MMDAY	4. What day of the week is today?
	MMSE	0.355	MMTREEDL	21. Tree
	MMSE	0.3508	MMFLOOR	7. What floor are we on?
	MMSE	0.3352	MMHOSPIT	6. What is the name of this hospital (clinic, place)?
	MMSE	0.3301	MMREPEAT	24. Say, "Repeat after me
	FAQ	0.3272	FAQGAME	4. Playing a game of skill such as bridge or chess, working on a hobby.
	MMSE	0.3232	MMDATE	1. What is today's date?
	ADAS	0.3213	Q3	Construction
	FAQ	0.2776	FAQMEAL	6. Preparing a balanced meal.
	ADAS	0.2603	Q11	Word Finding
	ADAS	0.2149	Q12	Comprehension
	ADAS	0.1697	Q14	Number Cancellation
	ADAS	0.1692	Q4	Delayed Word Recall
	ADAS	0.1681	Q2	Commands
	FAQ	0.1557	FAQEVENT	7. Keeping track of current events.
	ADAS	0.1522	Q6	Ideational Praxis
	ADAS	0.1315	Q1	Word Recall
	ADAS	0.1289	Q7	Orientation
	FAQ	0.1242	FAQSHOP	3. Shopping alone for clothes, household necessities, or groceries.
	FAQ	0.1128	FAQFORM	2. Assembling tax records, business affairs, or other papers.
	ADAS	0.1021	Q10	Spoken Language
	ADAS	0.0715	Q8	Word Recognition
	ADAS	0.0245	Q5	Naming
	FAQ	0.0209	FAQREM	9. Remembering appointments, family occasions, holidays, medications.
	NPT or brain regions	membership values	Impaired items	Description																						Mean (at visit 1)	Variance (at visit 1)	Mean (at visit 2)	Variance (at visit 2)	t-value (weighted paired t-test)	p-value
P20	brain	0.1629	Right-choroid-plexus
32.1% n=275	FAQ	1.4724	FAQMEAL	6. Preparing a balanced meal.																	Number of ApoE4 carriers				memory	11.9243	3.83269	14.4535	5.08345	-2.51543	0.013887
	FAQ	1.0596	FAQTV	8. Paying attention to and understanding a TV program, book, or magazine.													Visit 2				No	104	0.378182		visuospatial	0.967408	0.884871	1.45378	1.73182	-1.58351	0.117243
	MMSE	0.1172	MMCITY	8. What town or city are we in?													AD	MCI	CN		One APOE4 allele	120	0.436364		orientation	1.15089	1.34963	2.40256	2.15329	-3.11862	0.002524
	FAQ	0.03	FAQSHOP	3. Shopping alone for clothes, household necessities, or groceries.											Visit1	AD	97				Two APOE 4 alleles	51	0.185455		executive	0.252339	0.50862	0.518403	0.989328	-1.51442	0.133853
	MMSE	0.0046	MMWATCH	22. Show the participant a wrist watch and ask "What is this?"												MCI	96	64	7						language	6.12938	3.41252	8.82752	5.46845	-2.65039	0.009684
	MMSE	0.0025	MMFOLD	26. Folds paper in half.												CN	3		8		Marritial status				FDG	1.17106	0.105377	1.13441	0.125228	1.418	0.160065
	MMSE	0.0018	MMPENCIL	23. Repeat for pencil.																	Married	216	0.785455		ABETA	798.45	275.774	852.486	183.391	-1.03308	0.304671
	MMSE	0.0016	MMBALL	11. Ball																	Divorced	14	0.0509091		TAU	316.151	84.8559	306.291	48.1231	0.639992	0.524003
	MMSE	0.0013	MMWRITE	29. Give the participant a blank piece of paper and say																	Widowed	41	0.149091		PTAU	31.1087	9.5789	29.6451	5.34671	0.844772	0.400752
	MMSE	0.0011	MMFLAG	12. Flag																	Never married	4	0.0145455		CDRSB	2.41836	1.61152	5.43755	3.56722	-4.8838	5e-06
																					Unknown				RAVLT_immediate	29.1685	9.1837	22.4377	10.9203	2.98681	0.003738
																									RAVLT_learning	2.80716	2.28572	2.11384	2.15302	1.39805	0.165953
																					Gender				RAVLT_forgetting	4.68431	2.15548	4.11739	2.08587	1.19675	0.234931
																					Male	153	0.556364		LDELTOTAL	3.24773	3.42348	3.12619	4.1142	0.143783	0.886033
																					Female	122	0.443636		DIGITSCOR	34.2316	12.0941	30.2221	11.9842	1.49106	0.13987
																									TRABSCOR	148.081	82.7732	176.341	88.5481	-1.47624	0.143796
																					Race				Ventricles	43693.8	21925.5	51895.6	24011.9	-1.5971	0.114178
																					White	256	0.930909		Hippocampus	6122.25	961.989	5811.41	976.587	1.43577	0.154958
																					Black	9	0.0327273		WholeBrain	980900	108825	945897	100725	1.49463	0.138936
																					Asian	8	0.0290909		Entorhinal	3179.23	702.669	2970.76	631.31	1.39737	0.166157
																						2	0.00727273		Fusiform	15934.3	2260.71	15173.9	2203.55	1.52502	0.13119
																									MidTemp	18004.6	2698.08	17010	2930.23	1.58103	0.117807
																									ICV	1552449	161327	1555017	159354	-0.071727	0.942998
	NPT or brain regions	membership values	Impaired items	Description																						Mean (at visit 1)	Variance (at visit 1)	Mean (at visit 2)	Variance (at visit 2)	t-value (weighted paired t-test)	p-value
	brain	0.4576	Right-VentralDC
P6	brain	0.3531	Left-Putamen																						memory	10.4733	3.88417	14.834	4.93667	-2.56459	0.016139
14.7%, n=126	brain	0.2826	Left-Thalamus-Proper																		Number of ApoE4 carriers				visuospatial	0.684963	0.735501	1.33136	1.52197	-1.41267	0.169056
	brain	0.2564	Left-VentralDC																		No	57	0.452381		orientation	0.767142	0.918465	2.398	1.98819	-2.7509	0.010427
	brain	0.2555	Left-Hippocampus														Visit 2				One APOE4 allele	46	0.365079		executive	0.276259	0.455416	0.679037	1.04776	-1.30241	0.203661
	brain	0.241	Right-Caudate														AD	MCI	CN		Two APOE 4 alleles	21	0.166667		language	5.33018	3.06238	8.86249	4.71825	-2.31985	0.028063
	brain	0.2184	Right-Thalamus-Proper												Visit1	AD	25								FDG	1.18182	0.07851	1.14111	0.104882	1.14806	0.260907
	brain	0.208	CC_Posterior													MCI	64	22	4		Marritial status				ABETA	854.082	288.308	877.538	145.275	-0.268401	0.790409
	brain	0.1787	Right-Hippocampus													CN	5	3	11		Married	102	0.809524		TAU	295.854	78.6661	299.117	23.3678	-0.1469	0.88429
	brain	0.1719	Right-Putamen																		Divorced	8	0.0634921		PTAU	28.5426	8.54031	28.8208	2.64384	-0.114952	0.909325
	brain	0.0848	Left-Cerebellum-Cortex																		Widowed	15	0.119048		CDRSB	1.65407	1.27141	6.86274	4.9969	-3.73186	0.000884
	brain	0.0815	CC_Mid_Anterior																		Never married	1	0.00793651		RAVLT_immediate	30.192	9.70077	22.3478	11.4991	1.92619	0.064554
	brain	0.0441	Right-Cerebellum-Cortex																		Unknown				RAVLT_learning	3.19253	2.60468	2.08357	2.01784	1.24338	0.224303
	brain	0.036	Right-Amygdala																						RAVLT_forgetting	4.54713	2.46609	3.63638	1.99951	1.05972	0.298559
	brain	0.0354	Right-Accumbens-area																		Gender				LDELTOTAL	4.11909	4.07328	3.08586	4.27862	0.646124	0.523595
	brain	0.0262	Left-Amygdala																		Male	79	0.626984		DIGITSCOR	36.8104	12.6931	31.4967	10.6558	1.18444	0.246451
	brain	0.0045	CC_Central																		Female	47	0.373016		TRABSCOR	148.198	88.4888	179.988	103.882	-0.860614	0.396948
	ADAS	0.9319	Q4	Delayed Word Recall																					Ventricles	44434	20228.9	53731.5	22348.1	-1.13942	0.264427
	FAQ	0.5704	FAQFINAN	1. Writing checks, paying bills, or balancing checkbook.																	Race				Hippocampus	6269	1243.55	5901.38	1086.82	0.822301	0.418032
	ADAS	0.0551	Q6	Ideational Praxis																	White	117	0.928571		WholeBrain	999521	110009	951118	93739	1.23718	0.22656
	MMSE	0.0026	MMREAD	28. Present the piece of paper which reads, "CLOSE YOUR EYES," and say																	Black	7	0.0555556		Entorhinal	3219.43	677.218	2963.95	570.303	1.06602	0.295754
	MMSE	0.0023	MMPENCIL	23. Repeat for pencil.																	Asian	2	0.015873		Fusiform	16085.3	2316.33	15141.1	2284.65	1.07206	0.293081
	MMSE	0.0011	MMFLAG	12. Flag																					MidTemp	18262	2588.2	16571.9	2998.66	1.57618	0.126506
																									ICV	1592193	170215	1590679	169959	0.023248	0.981621
	NPT or brain regions	membership values	Impaired items	Description																						Mean (at visit 1)	Variance (at visit 1)	Mean (at visit 2)	Variance (at visit 2)	t-value (weighted paired t-test)	p-value
	brain	0.0591	CC_Central
	brain	0.0276	wm-lh-transversetemporal																		Number of ApoE4 carriers				memory	11.4027	4.0305	13.1258	4.8844	-2.58219	0.0106121
P12	FAQ	1.2792	FAQREM	9. Remembering appointments, family occasions, holidays, medications.																	No	150	0.40107		visuospatial	0.872768	0.957569	1.11856	1.33235	-1.4216	0.156871
43.6%, n=374	FAQ	0.87	FAQBEVG	5. Heating water, making a cup of coffee, turning off the stove.																	One APOE4 allele	165	0.441176		orientation	0.940889	1.30154	1.95396	2.02947	-3.98752	9.69461e-05
	MMSE	0.4406	MMSEASON	5. What season is it?																	Two APOE 4 alleles	57	0.152406		executive	0.244609	0.565119	0.389938	0.805843	-1.4012	0.162875
	FAQ	0.4171	FAQGAME	4. Playing a game of skill such as bridge or chess, working on a hobby.																					language	5.97422	3.37147	8.06767	5.03228	-3.27973	0.00124735
	MMSE	0.413	MMONFLR	27. Puts paper on floor.													Visit 2				Marritial status				FDG	1.17002	0.108173	1.1345	0.115669	2.12821	0.0346798
	MMSE	0.3605	MMSTATE	10. What state are we in?													AD	MCI	CN		Married	298	0.796791		ABETA	865.115	280.214	873.896	157.257	-0.259354	0.795658
	MMSE	0.3536	MMAREA	9. What county (district, borough, area) are we in?											Visit1	AD	108				Divorced	25	0.0668449		TAU	309.815	86.964	306.14	49.2313	0.349016	0.727485
	MMSE	0.3014	MMW	18. W												MCI	123	95	9		Widowed	46	0.122995		PTAU	30.4819	9.81228	29.7955	5.67319	0.574725	0.566194
	FAQ	0.3006	FAQTV	8. Paying attention to and understanding a TV program, book, or magazine.												CN	5	7	25		Never married	5	0.013369		CDRSB	2.07925	1.77818	4.4883	3.59548	-5.6994	4.83247e-08
	MMSE	0.2948	MMPENCIL	23. Repeat for pencil.																	Unknown				RAVLT_immediate	30.8493	9.93426	25.8814	12.1711	3.00077	0.00307485
	FAQ	0.2839	FAQSHOP	3. Shopping alone for clothes, household necessities, or groceries.																					RAVLT_learning	3.26401	2.46952	2.72024	2.41117	1.4951	0.136637
	MMSE	0.281	MMMONTH	3. What is the month?																	Gender				RAVLT_forgetting	4.46403	2.23368	4.13829	1.99369	1.03247	0.303236
	MMSE	0.2692	MMWATCH	22. Show the participant a wrist watch and ask "What is this?"																	Male	221	0.590909		LDELTOTAL	3.91963	3.95041	4.24737	5.18713	-0.477013	0.633931
	MMSE	0.2676	MMBALLDL	19. Ball																	Female	153	0.409091		DIGITSCOR	35.0482	12.1291	31.7798	12.126	1.80839	0.0722143
	MMSE	0.2577	MMHOSPIT	6. What is the name of this hospital (clinic, place)?																					TRABSCOR	139.033	79.4931	169.597	98.8516	-2.28654	0.0233863
	FAQ	0.2456	FAQFORM	2. Assembling tax records, business affairs, or other papers.																	Race				Ventricles	41516.8	19796.6	49766.2	20810.9	-2.72552	0.00705364
	MMSE	0.2219	MMYEAR	2. What is the year?																	White	348	0.930481		Hippocampus	6284.9	1013.83	5953.62	973.734	2.23647	0.0265484
	MMSE	0.1962	MMCITY	8. What town or city are we in?																	Black	16	0.0427807		WholeBrain	978497	107281	949446	98093.9	1.8965	0.0594953
	MMSE	0.185	MMDAY	4. What day of the week is today?																	Asian	9	0.0240642		Entorhinal	3162.15	761.066	2987.48	687.803	1.61586	0.107875
	MMSE	0.1783	MMFLOOR	7. What floor are we on?																		1	0.0026738		Fusiform	15841.3	2344.59	15278.7	2320.43	1.6185	0.107306
	MMSE	0.1642	MMWRITE	29. Give the participant a blank piece of paper and say	"Write a sentence."																				MidTemp	18189.1	2871.16	17112.3	2829.7	2.53471	0.0121054
	FAQ	0.1621	FAQEVENT	7. Keeping track of current events.																					ICV	1551624	164247	1558783	154724	-0.301068	0.76371
	MMSE	0.1478	MMFLAGDL	20. Flag
	MMSE	0.1386	MMDRAW	30. Present the participant with the Construction Stimulus page. Say, "Copy this design."
	MMSE	0.1383	MMHAND	25. Takes paper in right hand.
	FAQ	0.1313	FAQFINAN	1. Writing checks, paying bills, or balancing checkbook.
	MMSE	0.1122	MMTREEDL	21. Tree

## Sheet: overall statistics
					visit 1							visit2
					AD		MCI		CN			AD		MCI		CN
					mean	std	mean	std	mean	std		mean	std	mean	std	mean	std
				AGE	74.6817	7.63721	74.4702	7.31214	74.8972	5.82925		74.6817	7.63721	74.4702	7.31214	74.8972	5.82925			74.68 (7.64)	74.47 (7.31)	74.9 (5.83)	74.68 (7.64)	74.47 (7.31)	74.9 (5.83)
				PTEDUCAT	15.2394	2.72894	15.6894	2.8878	16.4037	2.67183		15.2394	2.72894	15.6894	2.8878	16.4037	2.67183			15.24 (2.73)	15.69 (2.89)	16.4 (2.67)	15.24 (2.73)	15.69 (2.89)	16.4 (2.67)
				APOE4	0.915493	0.708702	0.669811	0.697744	0.308411	0.531705		0.915493	0.708702	0.669811	0.697744	0.308411	0.531705			0.92 (0.71)	0.67 (0.7)	0.31 (0.53)	0.92 (0.71)	0.67 (0.7)	0.31 (0.53)
				FDG	1.07445	0.142718	1.20311	0.120081	1.30696	0.108008		1.00812	0.155063	1.11743	0.156003	1.25747	0.135003			1.07 (0.14)	1.2 (0.12)	1.31 (0.11)	1.01 (0.16)	1.12 (0.16)	1.26 (0.14)
				CDRSB	4.37324	1.59092	1.54969	0.857812	0.0295031	0.124427		6.57282	2.93831	4.26038	3.71157	0.496795	1.3936			4.37 (1.59)	1.55 (0.86)	0.03 (0.12)	6.57 (2.94)	4.26 (3.71)	0.5 (1.39)
				RAVLT_immediate	23.2464	7.17973	31.0901	9.22079	44.7031	9.71777		18.675	8.25774	25.3161	12.2735	42.8452	12.0633			23.25 (7.18)	31.09 (9.22)	44.7 (9.72)	18.68 (8.26)	25.32 (12.27)	42.85 (12.06)
				RAVLT_learning	1.72038	1.77348	3.3323	2.35842	5.90625	2.30387		1.485	1.68939	2.61613	2.29063	5.17097	2.64755			1.72 (1.77)	3.33 (2.36)	5.91 (2.3)	1.49 (1.69)	2.62 (2.29)	5.17 (2.65)
				RAVLT_forgetting	4.49289	1.71927	4.59317	2.19579	3.70938	2.78598		4.0829	2.06493	4.05195	2.28803	3.71845	2.80567			4.49 (1.72)	4.59 (2.2)	3.71 (2.79)	4.08 (2.06)	4.05 (2.29)	3.72 (2.81)
				LDELTOTAL	1.25822	1.79464	3.92857	2.74308	13.3386	3.26475		0.844086	2.03812	3.91971	4.88634	13.2862	4.88957			1.26 (1.79)	3.93 (2.74)	13.34 (3.26)	0.84 (2.04)	3.92 (4.89)	13.29 (4.89)
				DIGITSCOR	27.8978	12.3105	37.6887	11.12	45.963	10.6618		22.813	14.3174	32.4573	13.6121	44.8621	12.8698			27.9 (12.31)	37.69 (11.12)	45.96 (10.66)	22.81 (14.32)	32.46 (13.61)	44.86 (12.87)
				TRABSCOR	192.36	85.2052	125.937	72.4353	85.0436	42.9883		220.58	89.1825	165.526	104.616	95.9286	55.5159			192.36 (85.21)	125.94 (72.44)	85.04 (42.99)	220.58 (89.18)	165.53 (104.62)	95.93 (55.52)
				Ventricles	46499.5	22953.6	42051.9	21748.3	33541.7	16974.5		52370.7	24362.8	52551.5	25301.1	40761.9	19629.5			46499.51 (22953.63)	42051.86 (21748.35)	33541.74 (16974.45)	52370.72 (24362.76)	52551.46 (25301.08)	40761.95 (19629.52)
				Hippocampus	5635.56	986.56	6390.79	1086.61	7351.41	869.713		5300.64	1068.79	5776.29	1175.13	6914.75	983.238			5635.56 (986.56)	6390.79 (1086.61)	7351.41 (869.71)	5300.64 (1068.79)	5776.29 (1175.13)	6914.75 (983.24)
				WholeBrain	965948	115388	996208	105352	1024226	105334		936316	113321	956487	105647	992703	108390			965948.3 (115387.73)	996207.8 (105351.95)	1024226 (105334.28)	936315.7 (113321.24)	956487.3 (105646.97)	992703.1 (108390)
				Entorhinal	2786.12	681.654	3309.26	752.815	3800.91	639.098		2558.33	679.188	2985.22	799.198	3625.8	684.764			2786.12 (681.65)	3309.26 (752.82)	3800.91 (639.1)	2558.33 (679.19)	2985.22 (799.2)	3625.8 (684.76)
				Fusiform	15238.1	2610.82	16438.8	2328.43	17652.7	2404.69		14286.5	2717.05	15392.8	2541.99	17039.5	2595.64			15238.1 (2610.82)	16438.82 (2328.43)	17652.72 (2404.69)	14286.5 (2717.05)	15392.79 (2541.99)	17039.53 (2595.64)
				MidTemp	16940.6	3086.25	18693.2	2927.51	20089.1	2672.98		15700.4	3152.04	16960.8	3347.8	19203.2	2848.84			16940.57 (3086.25)	18693.25 (2927.51)	20089.13 (2672.98)	15700.37 (3152.04)	16960.81 (3347.8)	19203.15 (2848.84)
				ICV	1532939	175897	1572611	163710	1524544	154553		1534174	174869	1579756	172890	1528301	161108			1532939 (175896.59)	1572611 (163710.12)	1524544 (154553.21)	1534174 (174868.9)	1579756 (172889.54)	1528301 (161108.2)
				ABETA	672.905	310.607	835.054	419.057	1187.06	448.892		526.762	182.851	710.511	409.3	1188.7	448.567			672.9 (310.61)	835.05 (419.06)	1187.06 (448.89)	526.76 (182.85)	710.51 (409.3)	1188.7 (448.57)
				TAU	369.251	138.027	314.671	115.32	236.007	91.0455		388.976	161.344	324.826	133.224	256.698	102.016			369.25 (138.03)	314.67 (115.32)	236.01 (91.05)	388.98 (161.34)	324.83 (133.22)	256.7 (102.02)
				PTAU	36.8538	15.2279	31.1759	13.3037	21.7683	9.3703		39.3359	18.4273	31.1387	15.6301	23.8388	10.8249			36.85 (15.23)	31.18 (13.3)	21.77 (9.37)	39.34 (18.43)	31.14 (15.63)	23.84 (10.82)
					visit 1							visit2
					AD		MCI		CN			AD		MCI		CN
					74.68	7.64	74.47	7.31	74.9	5.83		74.68	7.64	74.47	7.31	74.9	5.83					63	147	233
					15.24	2.73	15.69	2.89	16.4	2.67		15.24	2.73	15.69	2.89	16.4	2.67					105	129	77
					0.92	0.71	0.67	0.7	0.31	0.53		0.92	0.71	0.67	0.7	0.31	0.53					45	42	11
					1.07	0.14	1.2	0.12	1.31	0.11		1.01	0.16	1.12	0.16	1.26	0.14
					4.37	1.59	1.55	0.86	0.03	0.12		6.57	2.94	4.26	3.71	0.5	1.39					29.5775	45.6522	72.3602
					23.25	7.18	31.09	9.22	44.7	9.72		18.68	8.26	25.32	12.27	42.85	12.06					49.2958	40.0621	23.913
					1.72	1.77	3.33	2.36	5.91	2.3		1.49	1.69	2.62	2.29	5.17	2.65					21.1268	13.0435	3.41615
					4.49	1.72	4.59	2.2	3.71	2.79		4.08	2.06	4.05	2.29	3.72	2.81
					1.26	1.79	3.93	2.74	13.34	3.26		0.84	2.04	3.92	4.89	13.29	4.89
					27.9	12.31	37.69	11.12	45.96	10.66		22.81	14.32	32.46	13.61	44.86	12.87
					192.36	85.21	125.94	72.44	85.04	42.99		220.58	89.18	165.53	104.62	95.93	55.52
					46499.5	22953.6	42051.9	21748.3	33541.7	16974.5		52370.7	24362.8	52551.5	25301.1	40761.9	19629.5
					5635.56	986.56	6390.79	1086.61	7351.41	869.71		5300.64	1068.79	5776.29	1175.13	6914.75	983.24
					965948	115388	996208	105352	1024226	105334		936316	113321	956487	105647	992703	108390
					2786.12	681.65	3309.26	752.82	3800.91	639.1		2558.33	679.19	2985.22	799.2	3625.8	684.76
					15238.1	2610.82	16438.8	2328.43	17652.7	2404.69		14286.5	2717.05	15392.8	2541.99	17039.5	2595.64
					16940.6	3086.25	18693.2	2927.51	20089.1	2672.98		15700.4	3152.04	16960.8	3347.8	19203.2	2848.84
					1532939	175897	1572611	163710	1524544	154553		1534174	174869	1579756	172890	1528301	161108
					672.9	310.61	835.05	419.06	1187.06	448.89		526.76	182.85	710.51	409.3	1188.7	448.57
					369.25	138.03	314.67	115.32	236.01	91.05		388.98	161.34	324.83	133.22	256.7	102.02
					36.85	15.23	31.18	13.3	21.77	9.37		39.34	18.43	31.14	15.63	23.84	10.82
					74.68 (7.64)		74.47 (7.31)		74.9 (5.83)			74.68 (7.64)		74.47 (7.31)		74.9 (5.83)
					15.24 (2.73)		15.69 (2.89)		16.4 (2.67)			15.24 (2.73)		15.69 (2.89)		16.4 (2.67)
					0.92 (0.71)		0.67 (0.7)		0.31 (0.53)			0.92 (0.71)		0.67 (0.7)		0.31 (0.53)
					1.07 (0.14)		1.2 (0.12)		1.31 (0.11)			1.01 (0.16)		1.12 (0.16)		1.26 (0.14)
					4.37 (1.59)		1.55 (0.86)		0.03 (0.12)			6.57 (2.94)		4.26 (3.71)		0.5 (1.39)
					23.25 (7.18)		31.09 (9.22)		44.7 (9.72)			18.68 (8.26)		25.32 (12.27)		42.85 (12.06)
					1.72 (1.77)		3.33 (2.36)		5.91 (2.3)			1.49 (1.69)		2.62 (2.29)		5.17 (2.65)
					4.49 (1.72)		4.59 (2.2)		3.71 (2.79)			4.08 (2.06)		4.05 (2.29)		3.72 (2.81)
					1.26 (1.79)		3.93 (2.74)		13.34 (3.26)			0.84 (2.04)		3.92 (4.89)		13.29 (4.89)
					27.9 (12.31)		37.69 (11.12)		45.96 (10.66)			22.81 (14.32)		32.46 (13.61)		44.86 (12.87)
					192.36 (85.21)		125.94 (72.44)		85.04 (42.99)			220.58 (89.18)		165.53 (104.62)		95.93 (55.52)
					46499.51 (22953.63)		42051.86 (21748.35)		33541.74 (16974.45)			52370.72 (24362.76)		52551.46 (25301.08)		40761.95 (19629.52)
					5635.56 (986.56)		6390.79 (1086.61)		7351.41 (869.71)			5300.64 (1068.79)		5776.29 (1175.13)		6914.75 (983.24)
					965948.3 (115387.73)		996207.8 (105351.95)		1024226 (105334.28)			936315.7 (113321.24)		956487.3 (105646.97)		992703.1 (108390)
					2786.12 (681.65)		3309.26 (752.82)		3800.91 (639.1)			2558.33 (679.19)		2985.22 (799.2)		3625.8 (684.76)
					15238.1 (2610.82)		16438.82 (2328.43)		17652.72 (2404.69)			14286.5 (2717.05)		15392.79 (2541.99)		17039.53 (2595.64)
					16940.57 (3086.25)		18693.25 (2927.51)		20089.13 (2672.98)			15700.37 (3152.04)		16960.81 (3347.8)		19203.15 (2848.84)
					1532939 (175896.59)		1572611 (163710.12)		1524544 (154553.21)			1534174 (174868.9)		1579756 (172889.54)		1528301 (161108.2)
					672.9 (310.61)		835.05 (419.06)		1187.06 (448.89)			526.76 (182.85)		710.51 (409.3)		1188.7 (448.57)
					369.25 (138.03)		314.67 (115.32)		236.01 (91.05)			388.98 (161.34)		324.83 (133.22)		256.7 (102.02)
					36.85 (15.23)		31.18 (13.3)		21.77 (9.37)			39.34 (18.43)		31.14 (15.63)		23.84 (10.82)
